# Supplementary material for: Synergistic Passivation of Bulk and Heterojunction Defects via Dual‐Functioned Interlayer Treatment for High‐Efficiency Sb2(S,Se)3 Solar Cells
Source: Adv Sci (Weinh). 2025 Oct 5;12(47):e15777. doi: 10.1002/advs.202515777 (PMC12713091; doi:10.1002/advs.202515777)
Supplement: Supplementary file 2 — Supporting DataFile [file ADVS-12-e15777-s002.zip]

Archive with 2 entries (2 files):
- EQE.xlsx
- I-V.xlsx
