# Supplementary material for: Synergistic Passivation of Bulk and Heterojunction Defects via Dual‐Functioned Interlayer Treatment for High‐Efficiency Sb2(S,Se)3 Solar Cells
Source: Adv Sci (Weinh). 2025 Oct 5;12(47):e15777. doi: 10.1002/advs.202515777 (PMC12713091; doi:10.1002/advs.202515777)
Supplement: Supplementary file 2 — Supporting DataFile [file ADVS-12-e15777-s002.zip › EQE.xlsx]

## Sheet: Sheet1
300	12.1349
310	24.1207
320	35.3307
330	44.1006
340	49.2306
350	51.2262
360	58.5477
370	64.6655
380	67.7955
390	66.2986
400	68.5407
410	70.3186
420	71.9432
430	73.2703
440	74.5424
450	75.9584
460	76.9078
470	78.0352
480	79.4251
490	81.683
500	84.8138
510	89.5472
520	93.727
530	95.6457
540	95.5423
550	95.1892
560	95.0354
570	94.6792
580	94.1509
590	93.3474
600	92.1479
610	90.5262
620	89.1478
630	88.1189
640	87.2569
650	86.7006
660	85.8756
670	84.8315
680	83.1914
690	82.3486
700	80.9218
710	79.328
720	76.7273
730	74.3213
740	71.4165
750	68.3966
760	64.0797
770	60.3016
780	56.7709
790	52.9719
800	47.5744
810	40.0344
820	31.6479
830	23.2291
840	16.4947
850	10.2411
860	5.861
870	2.896
880	1.57212
890	0.82419
900	0.45642
910	0.18235
920	0.10387
930	0.05724
940	0.03648
950	0.02298
960	0.02797
970	0.02236
980	0.01901
990	0.00992
1000	0.0084
1010	0.00806
1020	0.01288
1030	0.01847
1040	0.0326
1050	0.03232
1060	0.03007
1070	0.022
1080	0.01971
1090	0.00841
1100	0.0195
