# Supplementary material for: Synergistic Passivation of Bulk and Heterojunction Defects via Dual‐Functioned Interlayer Treatment for High‐Efficiency Sb2(S,Se)3 Solar Cells
Source: Adv Sci (Weinh). 2025 Oct 5;12(47):e15777. doi: 10.1002/advs.202515777 (PMC12713091; doi:10.1002/advs.202515777)
Supplement: Supplementary file 2 — Supporting DataFile [file ADVS-12-e15777-s002.zip › I-V.xlsx]

## Sheet: Sheet1
-0.1	23.7912
-0.08	23.7747
-0.06	23.9076
-0.04	23.9099
-0.02	23.777
0	23.6207
0.02	23.7284
0.04	23.7763
0.06	23.7158
0.08	23.4651
0.1	23.3896
0.12	23.4588
0.14	23.4635
0.16	23.4659
0.18	23.304
0.2	23.0768
0.22	23.212
0.24	23.2207
0.26	23.175
0.28	22.8701
0.3	22.6281
0.32	22.7412
0.34	22.786
0.36	22.7184
0.38	22.3915
0.4	21.8634
0.42	21.6991
0.44	21.6732
0.46	21.3942
0.48	20.947
0.5	20.1116
0.52	19.1252
0.54	18.2332
0.56	16.9364
0.58	15.0031
0.6	12.349
0.62	9.00729
0.64	5.1563
0.66	0.81723
0.68	-4.3204
0.7	-10.2943
0.72	-16.8765
0.74	-24.0418
0.76	-31.652
0.78	-39.8218
0.8	-48.6274
0.82	-57.9533
0.84	-67.7893
0.86	-77.9806
0.88	-88.6109
0.9	-99.6747
0.92	-111.146
0.94	-123.054
0.96	-135.159
0.98	-147.64
1	-160.409
